# Supplementary material for: Portulaca oleracea polysaccharide alleviates obesity in mice with long-term high-fat diet by regulating gut microbiota and metabolites
Source: Front Nutr. 2026 Feb 27;13:1759556. doi: 10.3389/fnut.2026.1759556 (PMC12982438; doi:10.3389/fnut.2026.1759556)
Supplement: SUPPLEMENTARY TABLE S3 — Table of differential metabolites between the HFD group and the Con group. [file Table_3.xlsx]

## Sheet: Sheet1
ID	m/z	Retention time (min)	Ion mode	Metabolites	cid	cidlink	HMDB	METLIN	Lipidmaps	PubChem	ChEBI	KEGG	ID Annotation	Annotation	CAS	smiles	InChIKey	Super Class	Class	Sub Class	level	Score	Fragmentation Score	Adducts	Formula	Mass Error (ppm)	VIP	Average(HFD)	Average(Con)	FoldChange	log2FoldChange	Regulation	p-value	q-value	HFD_1	HFD_2	HFD_3	HFD_4	HFD_5	HFD_6	Con_1	Con_2	Con_3	Con_4	Con_5	Con_6
13.11_355.1580m/z	355.158	13.1084	neg	Hydroxyzine	52892	http://funmeta.oebiotech.com/network/52892	HMDB0014697	4069		3658	5818	C07045			68-88-2	OCCOCCN1CCN(CC1)C(C1=CC=CC=C1)C1=CC=C(Cl)C=C1	ZQDWXGKKHFNSQK-UHFFFAOYSA-N	Benzenoids	Benzene and substituted derivatives	Diphenylmethanes	Level 4	40.2	26.6	M-H2O-H	C21H27ClN2O2	-0.774165	5.47095	1.25856e+06	405981	3.10005	1.63229	Up	0.0337293	0.418895	1.77802e+06	1.45712e+06	1.81033e+06	86769.1	941587	1.47753e+06	63249.1	69510.2	1.09049e+06	53467.7	1.12141e+06	37759.1
12.56_415.2076m/z	415.208	12.5604	neg	11-(Dansylamino)Undecanoic Acid	205567	http://funmeta.oebiotech.com/network/205567	HMDB0250876	44899		122016					73025-02-2	CN(C)C1=CC=CC2=C1C=CC=C2S(=O)(=O)NCCCCCCCCCCC(O)=O	CEPGVMDMVJGHFQ-UHFFFAOYSA-N	Benzenoids	Naphthalenes	Naphthalene sulfonic acids and derivatives	Level 4	36.1	0	M-H2O-H	C23H34N2O4S	3.45136	1.55329	113867	46587.9	2.44413	1.28932	Up	0.0197764	0.414516	138526	117696	113836	45577.9	149724	117841	12677	30111.8	105653	20550.9	107072	3462.89
13.30_466.1510m/z	466.151	13.2982	neg	Amrubicinol (Mixture)	203473	http://funmeta.oebiotech.com/network/203473	HMDB0248365			73086909						CC(O)C1(N)CC(OC2CC(O)C(O)CO2)C2=C(O)C3=C(C(O)=C2C1)C(=O)C1=CC=CC=C1C3=O	HSDGDISMODBEAN-UHFFFAOYSA-N	Benzenoids	Naphthacenes	Tetracenequinones	Level 4	38.1	0	M-H2O-H	C25H27NO9	0.594142	1.39755	89843.2	28538.4	3.14815	1.65451	Up	0.0198662	0.414516	75883.1	86979.6	109811	18223.7	121174	126988	5299.53	7940.15	75202.8	7191.23	75596.6	4.9573e-05
13.30_379.1792m/z	379.179	13.2982	neg	Bisantrene	204241	http://funmeta.oebiotech.com/network/204241	HMDB0249263			51323	88337					C1CN=C(NN=CC2=C3C=CC=CC3=C(C=NNC3=NCCN3)C3=CC=CC=C23)N1	NJSMWLQOCQIOPE-UHFFFAOYSA-N	Benzenoids	Anthracenes	Unclassified	Level 4	38.9	7.45	M-H2O-H	C22H22N8	0.672383	1.32652	77079.9	20237.4	3.80879	1.92933	Up	0.0211672	0.414516	64949.5	71006.8	84823.7	7624.71	100795	133280	639.177	3380.9	55951.1	2117.71	59335.4	4.9573e-05
12.56_487.1379m/z	487.138	12.5604	neg	Bisosthenon B	56296	http://funmeta.oebiotech.com/network/56296	HMDB0031829	87952		14409176						COC1=C(C2C(C(C2C2=C(OC)C=CC3=C2OC(=O)C=C3)C(C)=O)C(C)=O)C2=C(C=CC(=O)O2)C=C1	WZTQDHIHDRTWFQ-UHFFFAOYSA-N	Lignans, neolignans and related compounds	Cyclobutane lignans	Unclassified	Level 4	42.2	26.2	M-H	C28H24O8	-3.99924	1.34033	85446.5	34907.4	2.4478	1.29149	Up	0.0153824	0.406365	96396.9	78424.4	94927.6	40384.9	114260	88285.4	6849.36	28943.7	77537.4	16838	77498.4	1777.49
10.75_337.2348m/z	337.235	10.7528	pos	12s-Hpete	3972	http://funmeta.oebiotech.com/network/3972	HMDB0004243	3845	LMFA03060013	5280892	15626	C05965	ko00590,ko04726,ko04750	Arachidonic acid metabolism|Serotonergic synapse|Inflammatory mediator regulation of TRP channels	71774-10-2	C(=C/C/C=C\CCCC(=O)O)/C=C/[C@@H](OO)C/C=C\CCCCC	ZIOZYRSDNLNNNJ-LQWMCKPYSA-N	Lipids and lipid-like molecules	Fatty Acyls	Eicosanoids	Level 2	44.9	0	M+H	C20H32O4	-7.64455	1.00589	288551	254215	1.13507	0.182777	Up	0.0384845	0.432931	317970	305088	280135	256800	318060	253256	268707	244940	273648	233970	272093	231936
13.30_282.2556n	281.248	13.2982	neg	Trans-Vaccenic Acid	585	http://funmeta.oebiotech.com/network/585	HMDB0003231	3407	LMFA01030077	5281127	28727	C08367			693-72-1	C(/C=C/CCCCCC)CCCCCCCCC(=O)O	UWHZIFQPPBDJPM-BQYQJAHWSA-N	Lipids and lipid-like molecules	Fatty Acyls	Fatty acids and conjugates	Level 2	47.2	4.63	M-H, M+FA-H, 2M-H	C18H34O2	-0.883647	9.15315	4.00551e+06	1.5009e+06	2.66874	1.41616	Up	0.0133266	0.392958	3.85983e+06	3.76279e+06	4.35468e+06	1.42295e+06	4.71674e+06	5.91607e+06	517496	905350	3.10359e+06	808106	3.45991e+06	210958
13.12_256.2399n	255.233	13.1158	neg	Isopalmitic Acid	106	http://funmeta.oebiotech.com/network/106	HMDB0031068	4289	LMFA01020010	36247	84890				4669-02-7	C(CCCC(C)C)CCCCCCCCC(=O)O	ZONJATNKKGGVSU-UHFFFAOYSA-N	Lipids and lipid-like molecules	Fatty Acyls	Fatty acids and conjugates	Level 2	58.6	5.88	M-H, M+FA-H, 2M-H	C16H32O2	-1.21453	5.13186	1.07766e+06	367292	2.93405	1.5529	Up	0.0240867	0.416094	1.64591e+06	1.2176e+06	1.39896e+06	186348	880659	1.13646e+06	106180	132239	870881	98354.5	934453	61646.8
11.10_296.2351n	319.224	11.0984	pos	9r,10s-Epome	3237	http://funmeta.oebiotech.com/network/3237	HMDB04701	43441	LMFA02000283	5316080	86022	C14825	ko00591	Linoleic acid metabolism		C(CCCCCCC[C@@]1([H])O[C@@]1([H])C/C=C\CCCCC)(=O)O	FBUKMFOXMZRGRB-SQGUUQMOSA-N	Lipids and lipid-like molecules	Fatty Acyls	Fatty acids and conjugates	Level 1	52.4	52	M+H, M+Na	C18H32O3	-0.161461	1.61168	740349	628231	1.17847	0.236909	Up	0.0234469	0.416094	853166	663073	647845	802424	813065	662520	680060	598472	682905	579142	637278	591532
13.30_585.4865m/z	585.486	13.2982	neg	Chatenaytrienin 3	56369	http://funmeta.oebiotech.com/network/56369	HMDB0031905			131751207						CCCCCCCCCCCC\C=C\CC\C=C\CC\C=C\CCCCCCCCCCC1=CC(C)OC1=O	GUVSPYLGMPIRFT-BPAZRZBWSA-N	Lipids and lipid-like molecules	Fatty Acyls	Fatty alcohols	Level 3	46.2	47	M+FA-H	C37H64O2	-4.40678	1.65168	118034	39189.4	3.01188	1.59066	Up	0.0169175	0.411004	121187	118787	130614	30071.5	154697	152846	2683.29	14618.5	97964.5	12351.5	107519	4.9573e-05
12.56_280.2400n	279.233	12.5604	neg	Rumenic Acid	626	http://funmeta.oebiotech.com/network/626	HMDB0003797	24063	LMFA01030118	5280644	32798	C04056	ko00591	Linoleic acid metabolism	2540-56-9	C(/C=C\C=C\CCCCCC)CCCCCCC(=O)O	JBYXPOFIGCOSSB-GOJKSUSPSA-N	Lipids and lipid-like molecules	Fatty Acyls	Lineolic acids and derivatives	Level 2	45.6	17.3	M-H, M+FA-H	C18H32O2	-0.85037	6.70279	2.13353e+06	608669	3.50523	1.80951	Up	0.0280124	0.416094	1.65648e+06	1.72722e+06	4.31483e+06	429522	2.29353e+06	2.37958e+06	125824	272417	1.53108e+06	188940	1.48042e+06	53336.1
12.04_277.2170m/z	277.217	12.0358	neg	Alpha-Linolenic Acid	657	http://funmeta.oebiotech.com/network/657	HMDB0001388	6208	LMFA01030152	5280934	27432	C06427	ko00592,ko01040	alpha-Linolenic acid metabolism|Biosynthesis of unsaturated fatty acids	463-40-1	C(CCCCCCC(=O)O)/C=C\C/C=C\C/C=C\CC	DTOSIQBPPRVQHS-PDBXOOCHSA-N	Lipids and lipid-like molecules	Fatty Acyls	Lineolic acids and derivatives	Level 1	57.7	53.4	M-H	C18H30O2	-1.02214	1.73822	150979	45369.1	3.3278	1.73457	Up	0.0393937	0.432931	117580	117210	199318	18475	177891	275402	5176.8	3290.28	119605	5281.09	138862	4.9573e-05
12.56_581.4552m/z	581.455	12.5604	neg	Dg(17:2(9z,12z)/18:3(9z,12z,15z)/0:0)[Iso2]	10564	http://funmeta.oebiotech.com/network/10564		4357	LMGL02010051	9543717						OC[C@]([H])(OC(CCCCCCC/C=C\C/C=C\C/C=C\CC)=O)COC(CCCCCCC/C=C\C/C=C\CCCC)=O	PLLMXNCPRYNDFZ-WJOQJKNZSA-N	Lipids and lipid-like molecules	Fatty Acyls	Lineolic acids and derivatives	Level 4	44.3	39.4	M-H2O-H	C38H64O5	-3.8529	1.67552	115522	22595.7	5.11257	2.35405	Up	0.0214712	0.415376	85146.6	101857	235791	3510.46	125754	141074	4.9573e-05	539.582	64261.8	4.9573e-05	70773	4.9573e-05
13.11_533.4550m/z	533.455	13.1084	neg	Dg(15:0/16:1(9z)/0:0)[Iso2]	10940	http://funmeta.oebiotech.com/network/10940	HMDB0007070	58705	LMGL02010427	53478003						OC[C@]([H])(OC(CCCCCCC/C=C\CCCCCC)=O)COC(CCCCCCCCCCCCCC)=O	IHIWKNWPECHDKE-UFDIJAIZSA-N	Lipids and lipid-like molecules	Glycerolipids	Diradylglycerols	Level 4	41.7	26.7	M-H2O-H	C34H64O5	-4.62758	1.31229	63817.8	17828.3	3.57958	1.83979	Up	0.0312025	0.41816	109653	74253.5	81827.9	2177.02	51506.4	63488.6	4.9573e-05	1165.36	50979.7	637.48	54187.3	4.9573e-05
10.24_531.2728m/z	531.273	10.2384	pos	Glycerol Phenylbutyrate	207274	http://funmeta.oebiotech.com/network/207274	HMDB0252844	326691		10482134						O=C(CCCC1=CC=CC=C1)OCC(COC(=O)CCCC1=CC=CC=C1)OC(=O)CCCC1=CC=CC=C1	ZSDBFLMJVAGKOU-UHFFFAOYSA-N	Lipids and lipid-like molecules	Glycerolipids	Triradylcglycerols	Level 4	36.9	6.04	M+H	C33H38O6	-2.39943	1.97949	217891	58332	3.73536	1.90125	Up	0.0424545	0.438519	240649	472535	206455	35563.7	260545	91598.8	165606	4.9573e-05	112853	4.9573e-05	71532.6	4.9573e-05
10.30_543.3326n	544.34	10.2953	pos	PC(0:0/20:4(5Z,8Z,11Z,14Z))	19873	http://funmeta.oebiotech.com/network/19873	HMDB0061699	46690	LMGP01050121	52924038	76079				67341-29-1	[C@](COP(=O)([O-])OCC[N+](C)(C)C)([H])(OC(CCC/C=C\C/C=C\C/C=C\C/C=C\CCCCC)=O)CO	IGJKYDBBINVMLH-JXRLJXCWSA-N	Lipids and lipid-like molecules	Glycerophospholipids	Glycerophosphocholines	Level 2	62.9	32.2	M+H, M+Na	C28H50NO7P	0.202427	5.24081	1.25565e+06	310018	4.05025	2.01801	Up	0.0178463	0.414516	920587	1.0326e+06	1.14715e+06	375405	2.58336e+06	1.47479e+06	46125.5	169018	901772	180375	537889	24926.2
11.10_505.3533n	506.361	11.0984	pos	PC(P-18:1(9Z)/0:0)	19924	http://funmeta.oebiotech.com/network/19924	HMDB0010408	46693	LMGP01070012	24779513	84753	C04230	ko00564,ko05231	Glycerophospholipid metabolism|Choline metabolism in cancer		[C@](COP(=O)([O-])OCC[N+](C)(C)C)([H])(O)CO/C=C\CCCCCC/C=C\CCCCCCCC	KJUNGQXFZYMUOH-FKWLWHCOSA-N	Lipids and lipid-like molecules	Glycerophospholipids	Glycerophosphocholines	Level 2	53.2	32.2	M+H, M+Na	C26H52NO6P	0.0763152	2.60076	319962	82731.9	3.86745	1.95138	Up	0.025877	0.416094	285921	350707	149419	45627.3	515682	572414	62009.8	14296.5	182917	34633.7	202534	4.9573e-05
10.31_588.3310m/z	588.331	10.3092	neg	PC(20:4(5Z,8Z,11Z,14Z)/0:0)	19846	http://funmeta.oebiotech.com/network/19846	HMDB0010395	40314	LMGP01050048	24779476	74344	C04230	ko00564,ko05231	Glycerophospholipid metabolism|Choline metabolism in cancer	60701-99-7	[C@](COP(=O)([O-])OCC[N+](C)(C)C)([H])(O)COC(CCC/C=C\C/C=C\C/C=C\C/C=C\CCCCC)=O	LAXQYRRMGGEGOH-JXRLJXCWSA-N	Lipids and lipid-like molecules	Glycerophospholipids	Glycerophosphocholines	Level 1	71.9	80.3	M+FA-H	C28H50NO7P	0.505536	2.29257	281634	84439.4	3.33534	1.73783	Up	0.0337455	0.418895	176668	171869	269333	113357	604441	354136	2576.35	67719.7	207047	77087.1	145945	6261.49
12.04_509.3846n	510.392	12.0372	pos	2-O-Ethyl Paf C-16	273689	http://funmeta.oebiotech.com/network/273689		62939		24779410						CCCCCCCCCCCCCCCCOCC(COP(=O)([O-])OCC[N+](C)(C)C)OCC	LPHUUVMLQFHHQG-AREMUKBSSA-N	Lipids and lipid-like molecules	Glycerophospholipids	Glycerophosphocholines	Level 2	53.2	33.7	M+H, M+Na	C26H56NO6P	0.140493	1.56128	121392	22521	5.39018	2.43033	Up	0.0400106	0.432931	23948.8	194239	142186	6112.29	260055	101809	24347.9	2339.61	30151.6	60.2961	78057.2	169.114
12.56_379.1580m/z	379.158	12.5604	neg	Ecabet	53647	http://funmeta.oebiotech.com/network/53647	HMDB0015613	85551		65781					86408-72-2	[H][C@@]12CCC3=CC(C(C)C)=C(C=C3[C@@]1(C)CCC[C@@]2(C)C(O)=O)S(O)(=O)=O	IWCWQNVIUXZOMJ-MISYRCLQSA-N	Lipids and lipid-like molecules	Prenol lipids	Diterpenoids	Level 4	43.9	28.2	M-H	C20H28O5S	-1.18886	3.53305	585125	172496	3.39211	1.76218	Up	0.0207122	0.414516	436742	552270	735470	93646.7	745770	946852	21528.4	60288.4	467614	40111.4	434535	10897
13.30_381.1737m/z	381.174	13.2982	neg	S-Japonin	59637	http://funmeta.oebiotech.com/network/59637	HMDB0035802			131751866					36031-35-3	CS\C=C\C(=O)OC1CC(C)C2(C)CC(=C(C)C)C(=O)CC2C1	HDHDUJDLKYTRAS-VOTSOKGWSA-N	Lipids and lipid-like molecules	Prenol lipids	Sesquiterpenoids	Level 4	42.1	19.4	M+FA-H	C19H28O3S	-1.37694	6.57126	1.89848e+06	523673	3.62532	1.85811	Up	0.0179411	0.414516	1.66364e+06	1.77976e+06	2.08064e+06	255354	2.38233e+06	3.22917e+06	72105.5	131295	1.39246e+06	112058	1.39916e+06	34960.1
12.56_804.5445m/z	804.545	12.5649	neg	LacCer(d18:1/12:0)	40187	http://funmeta.oebiotech.com/network/40187	HMDB0004866		LMSP0501AB02	131675307					474943-80-1	[C@](CO[C@H]1[C@H](O)[C@@H](O)[C@H](O[C@H]2[C@H](O)[C@@H](O)[C@@H](O)[C@@H](CO)O2)[C@@H](CO)O1)([H])(NC(CCCCCCCCCCC)=O)[C@]([H])(O)/C=C/CCCCCCCCCCCCC	KNWHKVBHCLQVFX-CZUYTOTJSA-N	Lipids and lipid-like molecules	Sphingolipids	Glycosphingolipids	Level 4	42	35.2	M-H	C42H79NO13	-4.1615	1.87014	179470	75266.6	2.38446	1.25366	Up	0.0257397	0.416094	179673	233866	228951	57743.5	196242	180345	15339.2	12955	176096	30146.5	159404	57659
9.56_391.2841m/z	391.284	9.55635	pos	7-Oxolithocholic Acid	46012	http://funmeta.oebiotech.com/network/46012		84464	LMST04010150	444262	82679					C1[C@]2(C)[C@@]3([H])CC[C@]4(C)[C@@]([H])([C@]([H])(C)CCC(O)=O)CC[C@@]4([H])[C@]3([H])C(=O)C[C@]2([H])C[C@H](O)C1	DXOCDBGWDZAYRQ-AURDAFMXSA-N	Lipids and lipid-like molecules	Steroids and steroid derivatives	Bile acids, alcohols and derivatives	Level 1	67.6	86	M+H	C24H38O4	-0.57907	4.06512	1.1555e+06	503383	2.29547	1.19879	Up	0.0477414	0.457409	1.13328e+06	2.4595e+06	1.26777e+06	533472	961087	577879	586571	409197	615211	455423	522439	431456
8.05_498.2895m/z	498.289	8.047	neg	Taurodeoxycholic Acid	46752	http://funmeta.oebiotech.com/network/46752	HMDB0000896	57998	LMST05040013	2733768	9410	C05463			516-50-7	[C@]12(CC[C@]3([H])C[C@H](O)CC[C@]3(C)[C@@]1([H])C[C@H](O)[C@]1(C)[C@@]([H])([C@@](C)([H])CCC(=O)NCCS(=O)(O)=O)CC[C@@]21[H])[H]	AWDRATDZQPNJFN-VAYUFCLWSA-N	Lipids and lipid-like molecules	Steroids and steroid derivatives	Bile acids, alcohols and derivatives	Level 4	38.5	2.23	M-H	C26H45NO6S	0.0168537	3.54224	491225	54225.2	9.05899	3.17935	Up	0.0444193	0.442227	720336	1.08048e+06	144542	23815.6	894313	83861.4	115993	4.9573e-05	122039	412.023	86907.3	4.9573e-05
14.16_383.1894m/z	383.189	14.1588	neg	Cortisone Acetate	44997	http://funmeta.oebiotech.com/network/44997	HMDB0015459	3968	LMST02030120	5745	587711	C08173			50-04-4	[C@]12(C)CC([C@]3([H])[C@@]4(C)CCC(=O)C=C4CC[C@@]3([H])[C@]1([H])CC[C@]2(O)C(=O)COC(=O)C)=O	ITRJWOMZKQRYTA-RFZYENFJSA-N	Lipids and lipid-like molecules	Steroids and steroid derivatives	Pregnane steroids	Level 4	37.9	0	M-H2O-H	C23H30O6	7.38257	1.40186	102952	30475.1	3.37824	1.75627	Up	0.0412671	0.435433	80137.7	121486	87009.9	5623.52	114309	209147	6533.38	6981.24	84403.6	6699.22	70812.3	7421.04
9.12_387.2528m/z	387.253	9.12413	pos	Bufalin	44701	http://funmeta.oebiotech.com/network/44701		41800	LMST01130001	9547215	517248	C16922			465-21-4	C1[C@]2(C)[C@@]3([H])CC[C@]4(C)[C@@]([H])(C5=COC(=O)C=C5)CC[C@]4(O)[C@]3([H])CC[C@]2([H])C[C@@H](O)C1	QEEBRPGZBVVINN-BMPKRDENSA-N	Lipids and lipid-like molecules	Steroids and steroid derivatives	Steroid lactones	Level 3	53.1	72.8	M+H	C24H34O4	-0.532171	1.03844	34182.7	2789.41	12.2545	3.61523	Up	0.0394178	0.432931	75252.4	60271.5	14848.4	4.9573e-05	51712.6	3011.52	564.71	4.9573e-05	8362.36	4.9573e-05	7809.41	4.9573e-05
2.81_384.1148m/z	384.115	2.81417	pos	Succinyladenosine	47295	http://funmeta.oebiotech.com/network/47295	HMDB0000912	5867		20849086	71169				4542-23-8	OC[C@H]1O[C@H]([C@H](O)[C@@H]1O)N1C=NC2=C(N[C@@H](CC(O)=O)C(O)=O)N=CN=C12	VKGZCEJTCKHMRL-VWJPMABRSA-N	Nucleosides, nucleotides, and analogues	Purine nucleosides	Unclassified	Level 3	59.1	96.8	M+H	C14H17N5O8	-0.602231	1.0779	50914.4	96063.5	0.530008	-0.915913	Down	0.0195802	0.414516	57416.2	52131.4	30140.9	50333.1	84910.7	30554.4	132320	121735	72951.6	61095.5	126935	61344.2
5.41_279.9976n	281.005	5.40918	pos	Photinus Luciferin	274952	http://funmeta.oebiotech.com/network/274952		65823		92934		C02740			2591-17-5	C1C(N=C(S1)C2=NC3=C(S2)C=C(C=C3)O)C(=O)O	BJGNCJDXODQBOB-SSDOTTSWSA-N	Organic acids and derivatives	Carboxylic acids and derivatives	Amino acids, peptides, and analogues	Level 3	58.5	96.6	M+H, M+Na	C11H8N2O3S2	-0.228661	3.00584	2.22734e+06	1.73136e+06	1.28647	0.363417	Up	0.0429534	0.438519	2.52542e+06	2.14461e+06	1.8826e+06	2.26175e+06	2.37056e+06	2.17907e+06	2.27144e+06	1.50555e+06	2.06863e+06	1.02301e+06	2.05614e+06	1.46338e+06
4.43_361.2000n	362.207	4.43383	pos	Val Pro Phe	263538	http://funmeta.oebiotech.com/network/263538		20955		132536963						CC(C)C(C(=O)N1CCCC1C(=O)NC(CC2=CC=CC=C2)C(=O)O)N	QIVPZSWBBHRNBA-JYJNAYRXSA-N	Organic acids and derivatives	Carboxylic acids and derivatives	Amino acids, peptides, and analogues	Level 1	56.3	59.4	M+H, M+Na	C19H27N3O4	-0.31892	1.70765	143022	37760.7	3.78758	1.92128	Up	0.0209224	0.414516	134594	262855	227259	44666.4	80632.3	108125	70764.1	249.16	63017.7	5039.74	87152.6	341.192
0.60_129.0790n	147.113	0.600817	pos	L-Pipecolic Acid	47177	http://funmeta.oebiotech.com/network/47177	HMDB0000716	63100		439227	30913	C00408	ko00310,ko00960	Lysine degradation|Tropane, piperidine and pyridine alkaloid biosynthesis	3105-95-1	OC(=O)[C@@H]1CCCCN1	HXEACLLIILLPRG-YFKPBYRVSA-N	Organic acids and derivatives	Carboxylic acids and derivatives	Amino acids, peptides, and analogues	Level 1	52.5	56.6	M+H, M+NH4, M+H-H2O	C6H11NO2	0.373707	1.55271	378873	294621	1.28597	0.362854	Up	0.0196289	0.414516	464729	325813	338763	396395	401206	346334	286268	268119	370541	230977	345653	266171
2.62_218.1029m/z	218.103	2.61968	neg	Isovalerylalanine	47198	http://funmeta.oebiotech.com/network/47198	HMDB0000747	5715		129285	136818				68219-63-6	CC(C)CC(=O)N[C@@H](C)C(O)=O	OJPSNARFDYTAEN-LURJTMIESA-N	Organic acids and derivatives	Carboxylic acids and derivatives	Amino acids, peptides, and analogues	Level 1	59.6	94.6	M+FA-H	C8H15NO3	-2.89531	1.1776	183096	117885	1.55317	0.635211	Up	0.0301219	0.416601	171201	205874	227302	136584	147261	210351	165782	66204.9	180523	72328.3	144026	78448.9
4.81_331.1397m/z	331.14	4.81018	neg	Glutaminyltryptophan	53844	http://funmeta.oebiotech.com/network/53844	HMDB0028808	85722		25176542	141431				66851-83-0	N[C@@H](CCC(N)=O)C(=O)N[C@@H](CC1=CNC2=C1C=CC=C2)C(O)=O	ZQFAGNFSIZZYBA-AAEUAGOBSA-N	Organic acids and derivatives	Carboxylic acids and derivatives	Amino acids, peptides, and analogues	Level 4	42.4	23.8	M-H	C16H20N4O4	-4.56326	1.03554	42058.6	5846.41	7.19392	2.84678	Up	0.00281182	0.293061	37882.7	76370.2	47835.4	14350	27591.2	48322.2	19275.5	4.9573e-05	5781.46	4.9573e-05	10021.5	4.9573e-05
0.70_241.0020m/z	241.002	0.704783	neg	(E)-C-Hdmapp	274642	http://funmeta.oebiotech.com/network/274642		64798		9901847					933030-60-5	CC(=CCCP(=O)(O)OP(=O)(O)O)CO	YYYUHBYKZCBOPY-ZZXKWVIFSA-N	Organic acids and derivatives	Organic phosphoric acids and derivatives	Unclassified	Level 4	38.4	0	M-H2O-H	C6H14O7P2	-6.14019	1.80714	130305	32546.4	4.00368	2.00133	Up	0.00493807	0.312477	201333	160409	43919.8	69848.5	169077	137243	60728.1	14389.5	40607.9	9272.5	65922.8	4357.44
2.62_219.1107n	220.118	2.6155	pos	Pantothenic Acid	46931	http://funmeta.oebiotech.com/network/46931	HMDB0000210	241		6613	46905	C00864	ko00410,ko00770,ko04977	beta-Alanine metabolism|Pantothenate and CoA biosynthesis|Vitamin digestion and absorption	79-83-4	CC(C)(CO)[C@@H](O)C(=O)NCCC(O)=O	GHOKWGTUZJEAQD-ZETCQYMHSA-N	Organic oxygen compounds	Organooxygen compounds	Alcohols and polyols	Level 1	53.1	62.2	M+H, M+Na	C9H17NO5	0.244546	1.65537	328476	212498	1.54579	0.628342	Up	0.0238279	0.416094	335926	338124	386717	263965	267980	378144	276112	129955	332205	133782	277287	125644
10.24_490.2458m/z	490.246	10.2384	pos	Tobramycin	52990	http://funmeta.oebiotech.com/network/52990	HMDB0014822	2863		36294	28864	C00397	ko00524	Neomycin, kanamycin and gentamicin biosynthesis	32986-56-4	NC[C@H]1O[C@H](O[C@@H]2[C@@H](N)C[C@@H](N)[C@H](O[C@H]3O[C@H](CO)[C@@H](O)[C@H](N)[C@H]3O)[C@H]2O)[C@H](N)C[C@@H]1O	NLVFBUXFDBBNBW-PBSUHMDJSA-N	Organic oxygen compounds	Organooxygen compounds	Carbohydrates and carbohydrate conjugates	Level 2	40.5	0	M+Na	C18H37N5O9	-5.35746	1.16152	76302.1	19791.7	3.85525	1.94682	Up	0.0458249	0.44532	85624.5	167893	72251.9	13562.5	92674.5	25806.5	62031.5	4.9573e-05	34877.2	4.9573e-05	21841.7	4.9573e-05
13.11_353.1635m/z	353.164	13.1084	neg	N-Octyl-Beta-D-Thioglucopyranoside	209229	http://funmeta.oebiotech.com/network/209229	HMDB0255216			363418						CCCCCCCCSC1OC(CO)C(O)C(O)C1O	CGVLVOOFCGWBCS-UHFFFAOYSA-N	Organic oxygen compounds	Organooxygen compounds	Carbohydrates and carbohydrate conjugates	Level 4	40.8	14.5	M+FA-H	C14H28O5S	-1.3512	1.13405	51919.5	15328.9	3.38703	1.76002	Up	0.0315065	0.41816	72551	61420.4	74860.4	1788.04	38897.7	61999.4	340.511	1237.68	44496.7	557.077	45095.5	246.042
6.14_281.1393m/z	281.139	6.14027	neg	Oxyglutinosone	255874	http://funmeta.oebiotech.com/network/255874	HMDB0302978									CC1C(O)C(=O)C=C2CCC(CC12O)C(C)=C	WTKMNNYAWXFDHL-UHFFFAOYSA-N	Organic oxygen compounds	Organooxygen compounds	Carbonyl compounds	Level 4	43.8	25	M+FA-H	C14H20O3	-0.824666	1.33947	57169.6	5529.07	10.3398	3.37014	Up	0.000847641	0.293061	67234.1	94286.4	62165.4	14200.2	50750.7	54380.8	16810.4	214.125	8291.93	4.9573e-05	7857.95	4.9573e-05
12.56_455.2105m/z	455.21	12.5649	neg	Famitinib	206678	http://funmeta.oebiotech.com/network/206678	HMDB0252164			66606718						CCN(CC)CCN1CCC2=C(C(C)=C(N2)C=C2C(=O)NC3=C2C=C(F)C=C3)C1=O	GKEYKDOLBLYGRB-UHFFFAOYSA-N	Organoheterocyclic compounds	Pyrrolopyridines	Unclassified	Level 4	41.3	13.1	M+FA-H	C23H27FN4O2	1.18408	4.72121	1.1513e+06	270179	4.26125	2.09128	Up	0.0425852	0.438519	538502	1.36664e+06	2.21158e+06	19969.7	863044	1.90808e+06	38518.2	4.9573e-05	891665	4.9573e-05	690891	4.9573e-05
14.02_171.1492m/z	171.149	14.0208	pos	2-Azaspiro[4.5]Decan-3-One	202434	http://funmeta.oebiotech.com/network/202434	HMDB0247166	351125		47457						OC1=NCC2(C1)CCCCC2	JAWPQJDOQPSNIQ-UHFFFAOYSA-N	Organoheterocyclic compounds	Azaspirodecane derivatives	Unclassified	Level 4	41.4	10	M+NH4	C9H15NO	-0.0789576	1.30362	440240	506470	0.869233	-0.202186	Down	0.0341278	0.418895	484026	396935	384134	490470	464950	420923	533233	541881	440411	548997	451465	522831
13.31_421.1662m/z	421.166	13.3103	neg	Kanzonol V	54679	http://funmeta.oebiotech.com/network/54679	HMDB0029788	86495		102444980	175838				184584-65-4	CC(C)=CCC1=C(O)C=C2OC(=CC2=C1)C1=C2OC(C)(C)C=CC2=C(O)C=C1	AKOSXIFOBUWPLU-UHFFFAOYSA-N	Phenylpropanoids and polyketides	2-arylbenzofuran flavonoids	Unclassified	Level 4	38.4	0	M+FA-H	C24H24O4	1.29994	1.35556	106213	53479.2	1.98606	0.989912	Up	0.0288229	0.416094	120331	104134	117128	56162.2	123390	116133	25752.2	36213.4	97492.7	36167.1	117983	7266.61
13.11_395.1504m/z	395.15	13.1084	neg	Dienestrol Diacetate	205875	http://funmeta.oebiotech.com/network/205875	HMDB0251232			6767						CC=C(C(=CC)C1=CC=C(OC(C)=O)C=C1)C1=CC=C(OC(C)=O)C=C1	YWLLGDVBTLPARJ-UHFFFAOYSA-N	Phenylpropanoids and polyketides	Stilbenes	Unclassified	Level 4	38.4	0	M+FA-H	C22H22O4	1.00456	1.17996	63524.9	26112.8	2.43271	1.28257	Up	0.0412869	0.435433	102827	69501.7	72104	16441.1	59577.7	60697.4	10034.3	12193.2	53866.2	8890.37	67944.4	3748.26
7.91_521.2787n	522.286	7.90848	pos	Batrachotoxinin A 20-Alpha-Benzoate	203915	http://funmeta.oebiotech.com/network/203915	HMDB0248883			73715310						CC(OC(=O)C1=CC=CC=C1)C1=CCC23OCCN(C)CC12CC(O)C12OC4(O)CCC1(C)C(CC=C32)C4	BQDUFJGPBNLKPK-UHFFFAOYSA-N	Unclassified	Unclassified	Unclassified	Level 4	45	39.5	M+H, M+Na	C31H39NO6	1.77996	2.50611	238563	12743.4	18.7204	4.22654	Up	0.048665	0.459346	327632	585879	56187.8	4.9573e-05	435477	26200.1	32455.2	4.9573e-05	29947.8	4.9573e-05	14057.6	4.9573e-05
5.44_235.0001m/z	235	5.44088	neg	Imidazole Citrate	207755	http://funmeta.oebiotech.com/network/207755	HMDB0253417			129668652						OC12CC(=O)ON3C=C(OC(=O)C1)N=C3OC2=O	VYKJZGXZKPUALN-UHFFFAOYSA-N	Unclassified	Unclassified	Unclassified	Level 4	38.7	2.22	M-H2O-H	C9H6N2O7	1.77754	1.18075	358009	283710	1.26189	0.335581	Up	0.0267232	0.416094	401663	334344	316703	376984	366567	351796	358531	255194	327310	186589	320335	254301
13.12_440.1355m/z	440.135	13.1158	neg	N-(4,7-Dihydroxy-8-Methyl-2-Oxo-2h-Chromen-3-Yl)-2,2-Dimethylchromane-6-Carboxamide	513579	http://funmeta.oebiotech.com/network/513579		96306		54688361						CC1=C(C=CC2=C1OC(=O)C(=C2O)NC(=O)C3=CC4=C(C=C3)OC(CC4)(C)C)O	MWCZKKARWNYYQC-UHFFFAOYSA-N	Unclassified	Unclassified	Unclassified	Level 4	38.3	0	M+FA-H	C22H21NO6	1.02844	1.15872	53495.9	16210.4	3.30009	1.72251	Up	0.0272436	0.416094	75597.6	58183	80066.1	4908.17	42954.8	59265.7	1521.51	1944.8	42613.4	2707.11	47674.1	801.604
