# Supplementary material for: Portulaca oleracea polysaccharide alleviates obesity in mice with long-term high-fat diet by regulating gut microbiota and metabolites
Source: Front Nutr. 2026 Feb 27;13:1759556. doi: 10.3389/fnut.2026.1759556 (PMC12982438; doi:10.3389/fnut.2026.1759556)
Supplement: SUPPLEMENTARY TABLE S4 — Table of differential metabolites between the POP group and the HFD group. [file Table_4.xlsx]

## Sheet: Sheet1
ID	m/z	Retention time (min)	Ion mode	Metabolites	cid	cidlink	HMDB	METLIN	Lipidmaps	PubChem	ChEBI	KEGG	ID Annotation	Annotation	CAS	smiles	InChIKey	Super Class	Class	Sub Class	level	Score	Fragmentation Score	Adducts	Formula	Mass Error (ppm)	VIP	Average(POP)	Average(HFD)	FoldChange	log2FoldChange	Regulation	p-value	q-value	POP_1	POP_2	POP_3	POP_4	POP_5	POP_6	HFD_1	HFD_2	HFD_3	HFD_4	HFD_5	HFD_6
11.17_278.1517n	301.141	11.1684	pos	Diisobutyl Phthalate	52467	http://funmeta.oebiotech.com/network/52467	HMDB0013835	70692		6782	79053	C15205			84-69-5	CC(C)COC(=O)C1=CC=CC=C1C(=O)OCC(C)C	MGWAVDBGNNKXQV-UHFFFAOYSA-N	Benzenoids	Benzene and substituted derivatives	Benzoic acids and derivatives	Level 4	41.9	16.7	M+Na, M+K	C16H22O4	-0.316387	4.86065	2.23663e+06	2.70184e+06	0.827816	-0.272618	Down	0.0199819	0.401983	1.70241e+06	2.16352e+06	2.06834e+06	2.56736e+06	2.24007e+06	2.67807e+06	2.89901e+06	2.50176e+06	2.65515e+06	2.90686e+06	2.83763e+06	2.41065e+06
0.78_359.0750m/z	359.075	0.776683	neg	4-Hydroxyphenylpyruvic Acid	47172	http://funmeta.oebiotech.com/network/47172	HMDB0000707	3315		979	15999	C01179	ko00130,ko00261,ko00350,ko00400,ko00401,ko00950,ko00998,ko01055	Ubiquinone and other terpenoid-quinone biosynthesis|Monobactam biosynthesis|Tyrosine metabolism|Phenylalanine, tyrosine and tryptophan biosynthesis|Novobiocin biosynthesis|Isoquinoline alkaloid biosynthesis|Biosynthesis of various secondary metabolites - part 2|Biosynthesis of vancomycin group antibiotics	156-39-8	OC(=O)C(=O)CC1=CC=C(O)C=C1	KKADPXVIOXHVKN-UHFFFAOYSA-N	Benzenoids	Benzene and substituted derivatives	Phenylpyruvic acid derivatives	Level 4	37.9	0	2M-H	C9H8O4	-6.29854	4.26673	287164	3450.95	83.213	6.37874	Up	0.00172484	0.234665	582954	122265	155101	306876	307768	248018	3155.7	7019.8	7104.93	254.434	4.9573e-05	3170.82
1.09_403.1208m/z	403.121	1.08847	pos	1,1,3,3-Tetraphenylurea	514172	http://funmeta.oebiotech.com/network/514172		96364		222572						C1=CC=C(C=C1)N(C2=CC=CC=C2)C(=O)N(C3=CC=CC=C3)C4=CC=CC=C4	ZVWHURINXJWEER-UHFFFAOYSA-N	Benzenoids	Benzene and substituted derivatives	N-phenylureas	Level 4	36.7	0	M+K	C25H20N2O	0.29195	1.48827	36636.3	7.46708	4906.37	12.2604	Up	0.0109349	0.34864	89472.1	12505.3	15324.1	30818.6	47687.9	24009.9	4.48856	36.9521	3.3617	4.9573e-05	4.9573e-05	4.9573e-05
4.07_310.1892n	311.196	4.06853	pos	Cetamolol	204713	http://funmeta.oebiotech.com/network/204713	HMDB0249829									CNC(=O)COC1=CC=CC=C1OCC(O)CNC(C)(C)C	UWCBNAVPISMFJZ-UHFFFAOYSA-N	Benzenoids	Phenol ethers	Unclassified	Level 4	39.1	0.275	M+H, M+Na	C16H26N2O4	-0.343192	1.48152	71585.3	10891.3	6.57273	2.71649	Up	0.0374257	0.544573	31.2425	9787.34	62039.1	135455	108717	113483	844.226	3018.76	60593.1	4.9573e-05	835.07	56.3456
6.06_369.2280m/z	369.228	6.06432	neg	Raspailyne A1	10506	http://funmeta.oebiotech.com/network/10506			LMGL01030007	21591331						OC[C@]([H])(O)CO/C=C\C#C/C=C\CCCCCCCCCCO	PWEKCZHKMCHXSQ-MKWQSKJTSA-N	Lipids and lipid-like molecules	Fatty Acyls	Fatty alcohols	Level 3	49.6	52.7	M+FA-H	C19H32O4	-0.72469	3.43945	870001	547611	1.58872	0.667867	Up	0.027823	0.464456	651083	626946	1.0872e+06	661530	981982	1.21127e+06	575013	584757	338676	805411	376339	605469
11.10_296.2351n	319.224	11.0984	pos	9r,10s-Epome	3237	http://funmeta.oebiotech.com/network/3237	HMDB04701	43441	LMFA02000283	5316080	86022	C14825	ko00591	Linoleic acid metabolism		C(CCCCCCC[C@@]1([H])O[C@@]1([H])C/C=C\CCCCC)(=O)O	FBUKMFOXMZRGRB-SQGUUQMOSA-N	Lipids and lipid-like molecules	Fatty Acyls	Fatty acids and conjugates	Level 1	52.4	52	M+H, M+Na	C18H32O3	-0.161461	2.44842	618300	740349	0.835147	-0.259898	Down	0.0203563	0.401983	562543	668603	659306	670794	538676	609878	853166	663073	647845	802424	813065	662520
5.96_352.2248n	353.232	5.9579	pos	13,14-Dihydro-15-Keto-Pge2	3659	http://funmeta.oebiotech.com/network/3659	HMDB0002776	2311	LMFA03010031	5280711	15550	C04671			363-23-5	[C@H]1(CCC(=O)CCCCC)[C@H](O)CC(=O)[C@@H]1C/C=C\CCCC(=O)O	CUJMXIQZWPZMNQ-XYYGWQPLSA-N	Lipids and lipid-like molecules	Fatty Acyls	Eicosanoids	Level 3	54.3	77.2	M+H-H2O, M+H	C20H32O5	-0.554702	2.33506	423361	287415	1.473	0.558756	Up	0.0358302	0.534603	397679	312056	583208	346365	399354	501506	248044	306177	194483	382272	188455	405057
3.23_232.1544m/z	232.154	3.23083	pos	O-Butanoyl-Carnitine	8285	http://funmeta.oebiotech.com/network/8285	HMDB0002013	964	LMFA07070003	213144	21949	C02862			25576-40-3	O=C(O[C@](CC([O-])=O)(C[N+](C)(C)C)[H])CCC	QWYFHHGCZUCMBN-SECBINFHSA-N	Lipids and lipid-like molecules	Fatty Acyls	Fatty acid esters	Level 1	57.2	84.7	M+H	C11H21NO4	0.169334	2.14805	140420	64050.6	2.19233	1.13246	Up	0.000648117	0.184918	153528	132035	93766	191976	146812	124401	42451.6	65215.5	61085.1	65017.1	100396	50137.8
11.55_298.2507n	321.24	11.5478	pos	Isoricinoleic Acid	3103	http://funmeta.oebiotech.com/network/3103		35484	LMFA02000149	5282941						C(C/C=C\CCCCC)C(O)CCCCCCCC(=O)O	BNZYDQIAPCVNAT-VURMDHGXSA-N	Lipids and lipid-like molecules	Fatty Acyls	Fatty acids and conjugates	Level 2	52.4	43.1	M+H, M+NH4, M+Na	C18H34O3	-0.193268	2.02702	118972	204340	0.582226	-0.780348	Down	0.0151383	0.351817	94928.2	137311	176120	105509	91252.7	108714	190577	197223	328875	144402	182901	182064
12.56_804.5445m/z	804.545	12.5649	neg	LacCer(d18:1/12:0)	40187	http://funmeta.oebiotech.com/network/40187	HMDB0004866		LMSP0501AB02	131675307					474943-80-1	[C@](CO[C@H]1[C@H](O)[C@@H](O)[C@H](O[C@H]2[C@H](O)[C@@H](O)[C@@H](O)[C@@H](CO)O2)[C@@H](CO)O1)([H])(NC(CCCCCCCCCCC)=O)[C@]([H])(O)/C=C/CCCCCCCCCCCCC	KNWHKVBHCLQVFX-CZUYTOTJSA-N	Lipids and lipid-like molecules	Sphingolipids	Glycosphingolipids	Level 4	42	35.2	M-H	C42H79NO13	-4.1615	2.02004	93210.6	179470	0.519366	-0.945178	Down	0.0245094	0.447584	95822.7	120035	174069	62423.7	56581.5	50331.7	179673	233866	228951	57743.5	196242	180345
1.46_217.1315n	218.139	1.45942	pos	Propionylcarnitine	47244	http://funmeta.oebiotech.com/network/47244	HMDB0000824			188824	53210	C03017			20064-19-1	CCC(=O)O[C@H](CC(O)=O)C[N+](C)(C)C	UFAHZIUFPNSHSL-MRVPVSSYSA-O	Lipids and lipid-like molecules	Fatty Acyls	Fatty acid esters	Level 4	43.8	23.2	M+H, M+Na	C10H19NO4	0.314392	1.7575	123958	71841.5	1.72543	0.786956	Up	0.00856849	0.338479	190249	89839	120803	115741	92328.6	134785	61698.3	67245.2	58556.2	85937.3	91362.8	66249.3
4.05_245.1628n	246.17	4.05472	pos	Isovalerylcarnitine	8358	http://funmeta.oebiotech.com/network/8358	HMDB0000688		LMFA07070076	6426851	73025				31023-24-2	[N+](C)(C)(C)CC(OC(=O)CC(C)C)CC(=O)[O-]	IGQBPDJNUXPEMT-UHFFFAOYSA-N	Lipids and lipid-like molecules	Fatty Acyls	Fatty acid esters	Level 1	58.3	80.5	M+H, M+Na	C12H23NO4	0.386092	1.49818	131475	87411	1.5041	0.588897	Up	0.00739284	0.322757	143702	145734	159944	112218	94655.2	132594	62042.5	62712.5	83557.7	111008	105816	99328.7
10.85_294.2193n	295.227	10.8481	pos	9-Hote	50803	http://funmeta.oebiotech.com/network/50803	HMDB0010224	61551		53480359	88438					CC\C=C/CC\C=C\C=C(\O)CCCCCCCC(O)=O	YUPHIKSLGBATJK-OBKPXJAFSA-N	Lipids and lipid-like molecules	Fatty Acyls	Lineolic acids and derivatives	Level 2	44.1	0	M+H, M+Na	C18H30O3	-0.761997	1.28748	67213.7	104709	0.64191	-0.639557	Down	0.0217798	0.411547	69359.2	72318.2	98323.5	69749.6	45516.7	48014.9	137273	87399.3	62425	119702	125494	95960
10.78_233.1543m/z	233.154	10.7797	neg	Dehydrocurdione	59283	http://funmeta.oebiotech.com/network/59283	HMDB0035407			14191392		C16949			38230-32-9	CC1CC\C=C(C)/CC(=O)C(CC1=O)=C(C)C	ZYPUZCWWTYIGFV-WDZFZDKYSA-N	Lipids and lipid-like molecules	Prenol lipids	Sesquiterpenoids	Level 2	54.4	0	M-H	C15H22O2	-1.62619	1.215	158367	120960	1.30925	0.388737	Up	0.00814855	0.336206	123680	165409	136618	150975	189392	184126	119476	117498	132649	129541	105251	121346
1.01_359.0583m/z	359.058	1.01182	neg	Malaoxon	82506	http://funmeta.oebiotech.com/network/82506	HMDB0060627	1060		15415	141477	C07498			1634-78-2	CCOC(=O)CC(SP(=O)(OC)OC)C(=O)OCC	WSORODGWGUUOBO-UHFFFAOYSA-N	Lipids and lipid-like molecules	Fatty Acyls	Fatty acid esters	Level 4	37.9	1.83	M+FA-H	C10H19O7PS	3.83079	1.19411	125082	97497.4	1.28293	0.359441	Up	0.010616	0.34864	142432	147189	115614	137543	104973	102742	91549.4	93639.2	97112.9	111930	103064	87689.3
0.78_421.0757m/z	421.076	0.776683	neg	Lysophosphatidylinositol	208423	http://funmeta.oebiotech.com/network/208423	HMDB0254272			138149697						CC(=O)OCC(O)COP(O)(=O)OC1C(O)C(O)C(O)C(O)C1O	FBDBXJJQMHPGMP-UHFFFAOYSA-N	Lipids and lipid-like molecules	Glycerophospholipids	Glycerophosphoinositols	Level 4	38.2	0	M+FA-H	C11H21O12P	1.19162	1.06685	20663.6	2292.77	9.0125	3.17193	Up	0.000550447	0.184918	31528	9716.49	15410.1	22340.2	18153.5	26833.3	4.9573e-05	2883.68	4.9573e-05	4.9573e-05	10872.9	4.9573e-05
8.24_334.2949m/z	334.295	8.23912	pos	1-O-(2r-Methoxy-4z-Tetradecenyl)-Sn-Glycerol	10474	http://funmeta.oebiotech.com/network/10474			LMGL01020046	137323847						[C@](CO)([H])(O)COC[C@H](OC)C/C=C\CCCCCCCCC	XZKXXUBJRRVEBN-IXTIOBCPSA-N	Lipids and lipid-like molecules	Glycerolipids	Monoradylglycerols	Level 3	48.3	48	M+NH4	C18H36O4	-0.830406	1.03557	148965	120093	1.24041	0.310818	Up	0.0244897	0.447584	141375	188134	133864	163095	131456	135864	110542	116032	146301	108198	128057	111428
2.81_384.1148m/z	384.115	2.81417	pos	Succinyladenosine	47295	http://funmeta.oebiotech.com/network/47295	HMDB0000912	5867		20849086	71169				4542-23-8	OC[C@H]1O[C@H]([C@H](O)[C@@H]1O)N1C=NC2=C(N[C@@H](CC(O)=O)C(O)=O)N=CN=C12	VKGZCEJTCKHMRL-VWJPMABRSA-N	Nucleosides, nucleotides, and analogues	Purine nucleosides	Unclassified	Level 3	59.1	96.8	M+H	C14H17N5O8	-0.602231	1.52021	103769	50914.4	2.0381	1.02722	Up	0.0154542	0.351817	76681.7	65738.1	145549	95920.1	160283	78439.9	57416.2	52131.4	30140.9	50333.1	84910.7	30554.4
0.78_361.0718m/z	361.072	0.776683	neg	2-S-Cysteinyl-Dopa	83756	http://funmeta.oebiotech.com/network/83756	HMDB0062734	461445		160007	84296				25565-17-7	[H][C@](N)(CSC1=C(C[C@]([H])(N)C(O)=O)C=CC(O)=C1O)C(O)=O	IAGPESOLVJAEAG-BQBZGAKWSA-N	Organic acids and derivatives	Carboxylic acids and derivatives	Amino acids, peptides, and analogues	Level 4	38	0	M+FA-H	C12H16N2O6S	2.2112	2.35039	86945.3	123.767	702.492	9.45634	Up	0.00258353	0.265387	185612	36488.7	45886.4	87707.2	94114	71863.5	155.625	200.911	4.9573e-05	51.2053	4.9573e-05	334.86
3.75_434.1424n	457.132	3.74842	pos	Asp Asp Trp	264883	http://funmeta.oebiotech.com/network/264883		22351		145454384						C1=CC=C2C(=C1)C(=CN2)CC(C(=O)O)NC(=O)C(CC(=O)O)NC(=O)C(CC(=O)O)N	KGAJCJXBEWLQDZ-UBHSHLNASA-N	Organic acids and derivatives	Peptidomimetics	Hybrid peptides	Level 4	38.4	0.12	M+H-H2O, M+Na	C19H22N4O8	-3.17898	1.29097	28890.8	4.9573e-05	5.82793e+08	29.1184	Up	0.0274008	0.46309	80216.6	8055.14	6215.18	28539.8	33826.9	16491.1	4.9573e-05	4.9573e-05	4.9573e-05	4.9573e-05	4.9573e-05	4.9573e-05
2.12_409.1350m/z	409.135	2.12022	neg	Asn Asp Tyr	261678	http://funmeta.oebiotech.com/network/261678		19004		145454061						C1=CC(=CC=C1CC(C(=O)O)NC(=O)C(CC(=O)O)NC(=O)C(CC(=O)N)N)O	PAXHINASXXXILC-SRVKXCTJSA-N	Organic acids and derivatives	Peptidomimetics	Hybrid peptides	Level 2	54.6	0	M-H	C17H22N4O8	-3.65704	1.12995	21248	4.9573e-05	4.28621e+08	28.6751	Up	0.00921106	0.338956	46798.3	6425.98	8508.54	16743.8	35273	13738.6	4.9573e-05	4.9573e-05	4.9573e-05	4.9573e-05	4.9573e-05	4.9573e-05
0.68_104.1074m/z	104.107	0.675617	pos	2z-Penten-1-Ol	6087	http://funmeta.oebiotech.com/network/6087	HMDB0031604	46063	LMFA05000110	5364919	145352				1576-96-1	OC/C=C\CC	BTSIZIIPFNVMHF-ARJAWSKDSA-N	Organic oxygen compounds	Organooxygen compounds	Alcohols and polyols	Level 3	47.7	48.6	M+NH4	C5H10O	4.32664	8.1568	5.82301e+06	4.61269e+06	1.26239	0.336155	Up	0.0128421	0.34864	6.4894e+06	4.73103e+06	6.21656e+06	5.48037e+06	6.39293e+06	5.62774e+06	4.09238e+06	4.92014e+06	4.0741e+06	4.88748e+06	5.77148e+06	3.93056e+06
0.78_324.1054n	347.095	0.7772	pos	Difructose Anhydride Iii	205914	http://funmeta.oebiotech.com/network/205914	HMDB0251271			3363160						OCC1OC2(CO)OCC3(OC(CO)C(O)C3O)OC2C1O	KSRQDWNGXKYIDO-UHFFFAOYSA-N	Organic oxygen compounds	Organooxygen compounds	Carbohydrates and carbohydrate conjugates	Level 4	41.7	14.3	M+Na, M+K, M+NH4, M+H	C12H20O10	-0.806451	8.04926	1.02304e+06	15360.2	66.603	6.05751	Up	0.00127091	0.19704	1.91449e+06	482221	459912	1.10533e+06	1.34416e+06	832109	10204.2	19284.2	8359.07	20186.3	30278.3	3849.42
0.78_370.1109n	369.104	0.776683	neg	2',3',5'-Triacetyl-5-Azacytidine	274658	http://funmeta.oebiotech.com/network/274658		64819		24864108					10302-78-0	CC(=O)OCC1C(C(C(O1)N2C=NC(=NC2=O)N)OC(=O)C)OC(=O)C	OTQJVHISAFFLMA-DDHJBXDOSA-N	Organic oxygen compounds	Organooxygen compounds	Carbohydrates and carbohydrate conjugates	Level 4	38	0	M-H, M+FA-H	C14H18N4O8	-4.27567	3.72322	234948	4445.81	52.8469	5.72375	Up	0.0109175	0.34864	581015	104700	88960.6	207765	259303	167943	5149.94	5447.17	156.124	4.9573e-05	2315.02	13606.6
1.01_272.0769n	295.066	1.0071	pos	Pyridine N-Oxide Glucuronide	82990	http://funmeta.oebiotech.com/network/82990	HMDB0061177			131770061						O[C@H]1[C@H](O)[C@@H](O[N+]2=CC=CC=C2)O[C@H]([C@@H]1O)C(O)=O	KITHDEVLYXWSPB-ZBGLXGBJSA-O	Organic oxygen compounds	Organooxygen compounds	Carbohydrates and carbohydrate conjugates	Level 1	54.8	51.8	M+Na, M+K, M+H	C11H14NO7+	-0.514448	2.82263	977522	747414	1.30787	0.387222	Up	0.0203583	0.401983	890753	1.12333e+06	1.13699e+06	1.00672e+06	740285	967055	882894	762479	505537	864547	793361	675666
1.01_135.0302m/z	135.03	1.01182	neg	Dihydroxyacetone	47692	http://funmeta.oebiotech.com/network/47692	HMDB0001882	6368		670	16016	C00184	ko00561,ko00680	Glycerolipid metabolism|Methane metabolism	96-26-4	OCC(=O)CO	RXKJFZQQPQGTFL-UHFFFAOYSA-N	Organic oxygen compounds	Organooxygen compounds	Carbohydrates and carbohydrate conjugates	Level 2	40.3	0	M+FA-H	C3H6O3	3.19391	2.74007	521644	383790	1.35919	0.442747	Up	0.000715916	0.184918	568858	570448	570751	498068	434855	486883	386785	405815	313066	420206	415699	361169
5.12_229.1411m/z	229.141	5.11578	pos	2-[2-(2-Butoxyethoxy)Ethoxy]Ethanol	281370	http://funmeta.oebiotech.com/network/281370		268699		8923						CCCCOCCOCCOCCO	COBPKKZHLDDMTB-UHFFFAOYSA-N	Organic oxygen compounds	Organooxygen compounds	Ethers	Level 4	39.3	0	M+Na	C10H22O4	0.534607	1.90089	75662.1	156201	0.484391	-1.04576	Down	0.0130329	0.34864	45078.9	135526	87395.4	40191.5	42603.9	103177	88296.4	96013.3	172209	191039	216873	172773
12.29_389.1920m/z	389.192	12.2929	neg	Daz-2	274659	http://funmeta.oebiotech.com/network/274659		64820		53394137						C1CC(=O)CC(=O)C1CCCN=[N+]=[N-]	GQYUHTIXSZXDBD-UHFFFAOYSA-N	Organic oxygen compounds	Organooxygen compounds	Carbonyl compounds	Level 4	37.8	0	2M-H	C9H13N3O2	-5.75362	1.44557	21574.3	64133	0.336399	-1.57175	Down	0.0204328	0.401983	12615.5	44581.4	65045.4	3088.72	4.9573e-05	4114.73	68622.9	48718.4	91162.4	18453.4	84149.2	73691.8
0.78_423.0898m/z	423.09	0.7772	pos	Trehalose 6-Phosphate	47406	http://funmeta.oebiotech.com/network/47406	HMDB0001124	6019		122336	18283	C00689	ko00500,ko02060,ko04723	Starch and sucrose metabolism|Phosphotransferase system (PTS)|Retrograde endocannabinoid signaling	4484-88-2	OC[C@H]1O[C@H](O[C@H]2O[C@H](COP(O)(O)=O)[C@@H](O)[C@H](O)[C@H]2O)[C@H](O)[C@@H](O)[C@@H]1O	LABSPYBHMPDTEL-LIZSDCNHSA-N	Organic oxygen compounds	Organooxygen compounds	Carbohydrates and carbohydrate conjugates	Level 4	38.6	0	M+H	C12H23O14P	-0.155776	1.09064	20699.9	1451.33	14.2626	3.83417	Up	0.000747557	0.184918	35143.4	13916.2	9165.97	23816.4	16177.6	25979.5	4.9573e-05	1540.9	4.9573e-05	4.9573e-05	7167.1	4.9573e-05
0.84_137.0458m/z	137.046	0.837167	pos	Hypoxanthine	46900	http://funmeta.oebiotech.com/network/46900	HMDB0000157	83		790	17368	C00262	ko00230	Purine metabolism	68-94-0	OC1=NC=NC2=C1NC=N2	FDGQSTZJBFJUBT-UHFFFAOYSA-N	Organoheterocyclic compounds	Imidazopyrimidines	Purines and purine derivatives	Level 3	51.7	63.3	M+H	C5H4N4O	-0.0531185	4.1506	1.16196e+06	801252	1.45018	0.536233	Up	0.000529142	0.184918	1.12002e+06	1.25883e+06	1.34423e+06	1.0624e+06	1.04996e+06	1.13633e+06	930460	946567	584058	791214	807630	747585
1.59_259.1441m/z	259.144	1.592	pos	Schinifoline	63557	http://funmeta.oebiotech.com/network/63557	HMDB0040380			131752802					149998-56-1	COC1=C(\C=C\C(C)=C)C(=O)NC2=C1C=CC=C2	KOFVUVJGUULEKJ-CMDGGOBGSA-N	Organoheterocyclic compounds	Quinolines and derivatives	Quinolones and derivatives	Level 4	46.4	34.1	M+NH4	C15H15NO2	0.10286	1.71655	111832	35598.3	3.1415	1.65145	Up	0.00639925	0.322757	77771.2	134643	57674.5	143700	73769.2	183434	77805.8	23913	24958.3	38394.6	12281.3	36236.6
0.78_523.1433m/z	523.143	0.776683	neg	Indigo	197336	http://funmeta.oebiotech.com/network/197336	HMDB0240742			5318432						O=C1\C(NC2=CC=CC=C12)=C1/NC2=CC=CC=C2C1=O	COHYTHOBJLSHDF-BUHFOSPRSA-N	Organoheterocyclic compounds	Indoles and derivatives	Indolines	Level 4	38.6	0	2M-H	C16H10N2O2	4.00991	1.69018	47085.7	4.9573e-05	9.49827e+08	29.8231	Up	0.011915	0.34864	109029	1408.64	54860.3	47898.1	54414.3	14903.7	4.9573e-05	4.9573e-05	4.9573e-05	4.9573e-05	4.9573e-05	4.9573e-05
13.75_144.0808m/z	144.081	13.7474	pos	Quinaldine	64991	http://funmeta.oebiotech.com/network/64991	HMDB0042004	96204		7060	132813				91-63-4	CC1=NC2=CC=CC=C2C=C1	SMUQFGGVLNAIOZ-UHFFFAOYSA-N	Organoheterocyclic compounds	Quinolines and derivatives	Unclassified	Level 4	44.6	27.6	M+H	C10H9N	0.345798	1.67751	141321	195431	0.723126	-0.46768	Down	0.0159305	0.352414	92566.6	155572	110428	138439	149163	201758	214598	161901	173645	229281	203587	189571
0.78_448.1127m/z	448.113	0.776683	neg	Bictegravir	204171	http://funmeta.oebiotech.com/network/204171	HMDB0249186			129130827						OC1=C2N(CC3OC4CCC(C4)N3C2=O)C=C(C(=O)NCC2=C(F)C=C(F)C=C2F)C1=O	SOLUWJRYJLAZCX-UHFFFAOYSA-N	Organoheterocyclic compounds	Pyridines and derivatives	Pyridinecarboxylic acids and derivatives	Level 4	40.9	16.5	M-H	C21H18F3N3O5	0.276069	1.57497	39637.5	611.781	64.7903	6.01771	Up	0.00254285	0.265387	82449.2	14508.5	24032.7	36332.2	48484.9	32017.5	4.9573e-05	3361.53	309.153	4.9573e-05	4.9573e-05	4.9573e-05
0.78_472.1659m/z	472.166	0.7772	pos	Penethamate	210100	http://funmeta.oebiotech.com/network/210100	HMDB0256223									CCN(CC)CCOC(=O)C1N2C(SC1(C)C)C(NC(=O)CC1=CC=CC=C1)C2=O	AFKRZUUZFWTBCC-UHFFFAOYSA-N	Organoheterocyclic compounds	Lactams	Beta lactams	Level 4	36.2	0	M+K	C22H31N3O4S	-1.72906	1.39557	32682.6	4.9573e-05	6.59283e+08	29.2963	Up	0.0151512	0.351817	78437.4	7590.3	13278.9	29371.5	51469.4	15948.1	4.9573e-05	4.9573e-05	4.9573e-05	4.9573e-05	4.9573e-05	4.9573e-05
12.29_461.1223m/z	461.122	12.2929	neg	Artomunoxanthentrione Epoxide	63687	http://funmeta.oebiotech.com/network/63687	HMDB0040533	95024		131752846					143522-33-2	COC1=CC(=O)C23OC4(C=C(C2C1=O)C(C)=C)C3OC1=C(C(O)=CC2=C1C=CC(C)(C)O2)C4=O	NDLOJOBMSNOREU-UHFFFAOYSA-N	Organoheterocyclic compounds	Benzopyrans	1-benzopyrans	Level 4	36.9	0	M-H	C26H22O8	-4.0866	1.33529	16301.8	50401.4	0.323439	-1.62844	Down	0.0135956	0.34864	8555.95	37338.6	47229.4	836.459	4.9573e-05	3850.16	60566	35798.3	65930.6	19461.9	66383.9	54267.9
0.78_386.0943m/z	386.094	0.776683	neg	Cabotegravir	204458	http://funmeta.oebiotech.com/network/204458	HMDB0249523			66799609						CC1COC2CN3C=C(C(=O)NCC4=C(F)C=C(F)C=C4)C(=O)C(O)=C3C(=O)N12	WCWSTNLSLKSJPK-UHFFFAOYSA-N	Organoheterocyclic compounds	Pyridines and derivatives	Pyridinecarboxylic acids and derivatives	Level 4	36.7	0	M-H2O-H	C19H17F2N3O5	-3.73503	1.26341	28663.8	896.601	31.9694	4.99862	Up	0.0265317	0.46303	79407.5	9516.25	9507.3	25647.3	29405.2	18499.2	1414.21	773.19	4.9573e-05	755.623	444.479	1992.11
0.69_174.0401m/z	174.04	0.686217	neg	Pyrrolidone Carboxylic Acid	210776	http://funmeta.oebiotech.com/network/210776	HMDB0257001									OC(=O)N1CCCC1=O	DQAKJEWZWDQURW-UHFFFAOYSA-N	Organoheterocyclic compounds	Pyrrolidines	Pyrrolidones	Level 4	38.6	0	M+FA-H	C5H7NO3	-5.64585	1.03838	31238.8	6615.9	4.72178	2.23933	Up	0.00372878	0.285796	12066	30737.3	17605.9	32189.5	56358.7	38475.4	9249.56	7908.93	1203.53	6625.59	9624.37	5083.4
0.79_204.1231m/z	204.123	0.789483	pos	1-Methylcyclohexane-1,2-Dicarboxylic Acid	199471	http://funmeta.oebiotech.com/network/199471	HMDB0243937			114473						CC1(CCCCC1C(O)=O)C(O)=O	PMUPSYZVABJEKC-UHFFFAOYSA-N	Unclassified	Unclassified	Unclassified	Level 4	45.2	29	M+NH4	C9H14O4	0.113153	3.49996	714423	455362	1.56891	0.649765	Up	0.0309485	0.495359	720222	387127	723783	821205	1.02738e+06	606822	478161	525614	325267	524475	618094	260563
0.66_243.1834m/z	243.183	0.66495	pos	2-N,2-N-Dibutylbenzene-1,2-Diamine	211274	http://funmeta.oebiotech.com/network/211274	HMDB0257613			22340974						CCCCN(CCCC)C1=CC=CC=C1N	ZWAAKLAHTGGOEJ-UHFFFAOYSA-N	Unclassified	Unclassified	Unclassified	Level 4	38.5	0	M+Na	C14H24N2	0.890387	2.02837	312192	226850	1.37621	0.460697	Up	0.0109505	0.34864	318716	235678	386676	257514	324042	350525	177366	271126	251145	216292	248217	196952
0.70_227.0226m/z	227.023	0.69945	neg	2,3,5,6-Tetramethylpyrazine Phosphate	200868	http://funmeta.oebiotech.com/network/200868	HMDB0245439			129862857						CC1=NC(C)=C(N=C1C)C12OP(=O)(O1)O2	MEFQREVZTAWRNF-UHFFFAOYSA-N	Unclassified	Unclassified	Unclassified	Level 4	38.3	0	M-H	C8H9N2O4P	-0.404873	1.58834	60485.9	16372.1	3.69444	1.88536	Up	0.0149043	0.351817	110333	22168.2	24123.4	70399.5	89841.2	46050.2	15047.7	31981.4	16984.8	8766.49	11735.2	13717.2
6.06_505.2033m/z	505.203	6.05973	neg	6-[(2r,4s,5r)-4-Hydroxy-5-(Hydroxymethyl)Oxolan-2-Yl]-7,8-Dihydroimidazo[1,2-C]Pyrimidin-5-One	213489	http://funmeta.oebiotech.com/network/213489	HMDB0260369									OCC1OC(CC1O)N1CCC2=NC=CN2C1=O	DKGALSINFDGMOW-UHFFFAOYSA-N	Unclassified	Unclassified	Unclassified	Level 4	38.9	4.63	2M-H	C11H15N3O4	-3.7684	1.50225	123029	68428.8	1.79791	0.846324	Up	0.0142752	0.351817	92608.1	84385.5	156895	97098.1	134941	172247	69172.4	69111	39968.9	109827	41578.2	80915.5
0.82_427.1090m/z	427.109	0.8182	neg	Ilaprazole Sulfone	207733	http://funmeta.oebiotech.com/network/207733	HMDB0253395			101543865						COC1=C(C)C(CS(=O)(=O)C2=NC3=C(N2)C=C(C=C3)N2C=CC=C2)=NC=C1	VKIMQHKFWOTNOJ-UHFFFAOYSA-N	Unclassified	Unclassified	Unclassified	Level 4	36	0.0917	M+FA-H	C19H18N4O3S	2.29241	1.40924	34009.2	4.9573e-05	6.86044e+08	29.3537	Up	0.0184361	0.380035	87698.9	11120.8	9437.4	25179.7	47536.9	23081.8	4.9573e-05	4.9573e-05	4.9573e-05	4.9573e-05	4.9573e-05	4.9573e-05
13.12_440.1355m/z	440.135	13.1158	neg	N-(4,7-Dihydroxy-8-Methyl-2-Oxo-2h-Chromen-3-Yl)-2,2-Dimethylchromane-6-Carboxamide	513579	http://funmeta.oebiotech.com/network/513579		96306		54688361						CC1=C(C=CC2=C1OC(=O)C(=C2O)NC(=O)C3=CC4=C(C=C3)OC(CC4)(C)C)O	MWCZKKARWNYYQC-UHFFFAOYSA-N	Unclassified	Unclassified	Unclassified	Level 4	38.3	0	M+FA-H	C22H21NO6	1.02844	1.29056	17635.6	53495.9	0.329663	-1.60094	Down	0.049717	0.575274	7660.63	22707.5	72901	1613.73	627.858	302.95	75597.6	58183	80066.1	4908.17	42954.8	59265.7
12.29_393.1349m/z	393.135	12.2929	neg	Pyro(L-Alpha-Aminoadipyl)-L-Histidyl-L-Thiazolidine-4-Carboxamide	208850	http://funmeta.oebiotech.com/network/208850	HMDB0254777			123992						NC(=O)C1CSCN1C(=O)C(CC1=CN=CN1)NC(=O)C1CCCC(=O)N1	OGUDACTYCTVDNZ-UHFFFAOYSA-N	Unclassified	Unclassified	Unclassified	Level 4	38.3	0	M-H	C16H22N6O4S	-0.338999	1.11413	9308.24	35759.5	0.260301	-1.94175	Down	0.0231329	0.4341	2662.18	18125.9	34708.9	4.9573e-05	4.9573e-05	352.485	32898.7	26509.4	61810.4	4454.47	43786.6	45097.6
1.01_247.0445m/z	247.044	1.01182	neg	2-(2-Nitroimidazol-1-Yl)-N-(3,3,3-Trifluoropropyl)Acetamide	206305	http://funmeta.oebiotech.com/network/206305	HMDB0251709			9993055						[O-][N+](=O)C1=NC=CN1CC(=O)NCCC(F)(F)F	ZMQGRZRWRQFMAN-UHFFFAOYSA-N	Unclassified	Unclassified	Unclassified	Level 4	42.6	18.9	M-H2O-H	C8H9F3N4O3	-1.38262	1.01613	78441.2	58427.7	1.34253	0.424959	Up	0.00454583	0.285796	90202.3	91047.3	79852	79386.2	62898.7	67260.9	60119.1	56350.2	48308.9	64545.2	67110	54132.9
