# Supplementary material for: Portulaca oleracea polysaccharide alleviates obesity in mice with long-term high-fat diet by regulating gut microbiota and metabolites
Source: Front Nutr. 2026 Feb 27;13:1759556. doi: 10.3389/fnut.2026.1759556 (PMC12982438; doi:10.3389/fnut.2026.1759556)
Supplement: SUPPLEMENTARY TABLE S5 — Table of main metabolic pathways between the HFD group and the Con group. [file Table_5.xls]

id	Classification_level1	Classification_level2	Term	ListHits	ListTotal	PopHits	PopTotal	p-value	q-value	Enrichment_score	Substances
ko00591	Metabolism	Lipid metabolism	Linoleic acid metabolism	2	8	28	6412	0.000506650700161905	0.00709310980226667	57.25	C04056,C14825
ko05231	Human Diseases	Cancer: overview	Choline metabolism in cancer	1	8	11	6412	0.0136495512650319	0.0938439212647306	72.8636363636364	C04230
ko00770	Metabolism	Metabolism of cofactors and vitamins	Pantothenate and CoA biosynthesis	1	8	30	6412	0.0368423740173573	0.0938439212647306	26.7166666666667	C00864
ko00410	Metabolism	Metabolism of other amino acids	beta-Alanine metabolism	1	8	32	6412	0.0392557349218502	0.0938439212647306	25.046875	C00864
ko04750	Organismal Systems	Sensory system	Inflammatory mediator regulation of TRP channels	1	8	35	6412	0.0428658552565232	0.0938439212647306	22.9	C05965
ko04977	Organismal Systems	Digestive system	Vitamin digestion and absorption	1	8	39	6412	0.0476608820066742	0.0938439212647306	20.5512820512821	C00864
ko04726	Organismal Systems	Nervous system	Serotonergic synapse	1	8	42	6412	0.0512433452047595	0.0938439212647306	19.0833333333333	C05965
ko00592	Metabolism	Lipid metabolism	alpha-Linolenic acid metabolism	1	8	44	6412	0.0536250978655604	0.0938439212647306	18.2159090909091	C06427
ko00310	Metabolism	Amino acid metabolism	Lysine degradation	1	8	50	6412	0.0607389949479897	0.0944828810302063	16.03	C00408
ko00564	Metabolism	Lipid metabolism	Glycerophospholipid metabolism	1	8	56	6412	0.0678060572444068	0.0949284801421695	14.3125	C04230
ko00960	Metabolism	Biosynthesis of other secondary metabolites	Tropane, piperidine and pyridine alkaloid biosynthesis	1	8	68	6412	0.0818007343935638	0.0967538570731328	11.7867647058824	C00408
ko01040	Metabolism	Lipid metabolism	Biosynthesis of unsaturated fatty acids	1	8	74	6412	0.0887288745922902	0.0967538570731328	10.8310810810811	C06427
ko00590	Metabolism	Lipid metabolism	Arachidonic acid metabolism	1	8	75	6412	0.0898791063693906	0.0967538570731328	10.6866666666667	C05965
ko00524	Metabolism	Biosynthesis of other secondary metabolites	Neomycin, kanamycin and gentamicin biosynthesis	1	8	81	6412	0.0967538570731328	0.0967538570731328	9.89506172839506	C00397
