# Supplementary material for: Portulaca oleracea polysaccharide alleviates obesity in mice with long-term high-fat diet by regulating gut microbiota and metabolites
Source: Front Nutr. 2026 Feb 27;13:1759556. doi: 10.3389/fnut.2026.1759556 (PMC12982438; doi:10.3389/fnut.2026.1759556)
Supplement: SUPPLEMENTARY TABLE S6 — Table of main metabolic pathways between the POP group and the HFD group. [file Table_6.xls]

id	Classification_level1	Classification_level2	Term	ListHits	ListTotal	PopHits	PopTotal	p-value	q-value	Enrichment_score	Substances
ko01055	Metabolism	Metabolism of terpenoids and polyketides	Biosynthesis of vancomycin group antibiotics	1	5	19	6412	0.0147329935906879	0.0563499066511558	67.4947368421053	C01179
ko04723	Organismal Systems	Nervous system	Retrograde endocannabinoid signaling	1	5	19	6412	0.0147329935906879	0.0563499066511558	67.4947368421053	C00689
ko00591	Metabolism	Lipid metabolism	Linoleic acid metabolism	1	5	28	6412	0.0216508968478839	0.0563499066511558	45.8	C14825
ko00401	Metabolism	Biosynthesis of other secondary metabolites	Novobiocin biosynthesis	1	5	32	6412	0.0247130201130397	0.0563499066511558	40.075	C01179
ko00400	Metabolism	Amino acid metabolism	Phenylalanine, tyrosine and tryptophan biosynthesis	1	5	34	6412	0.0262412038111015	0.0563499066511558	37.7176470588235	C01179
ko00500	Metabolism	Carbohydrate metabolism	Starch and sucrose metabolism	1	5	37	6412	0.0285298870135831	0.0563499066511558	34.6594594594595	C00689
ko00561	Metabolism	Lipid metabolism	Glycerolipid metabolism	1	5	38	6412	0.0292918243571016	0.0563499066511558	33.7473684210526	C00184
ko00261	Metabolism	Biosynthesis of other secondary metabolites	Monobactam biosynthesis	1	5	39	6412	0.0300532835472831	0.0563499066511558	32.8820512820513	C01179
ko02060	Environmental Information Processing	Membrane transport	Phosphotransferase system (PTS)	1	5	57	6412	0.0436780410033939	0.0727967350056565	22.4982456140351	C00689
ko00130	Metabolism	Metabolism of cofactors and vitamins	Ubiquinone and other terpenoid-quinone biosynthesis	1	5	71	6412	0.0541688562998872	0.0770072106304634	18.0619718309859	C01179
ko00350	Metabolism	Amino acid metabolism	Tyrosine metabolism	1	5	78	6412	0.0593796246097045	0.0770072106304634	16.4410256410256	C01179
ko00998	Metabolism	Biosynthesis of other secondary metabolites	Biosynthesis of various antibiotics	1	5	81	6412	0.0616057685043707	0.0770072106304634	15.8320987654321	C01179
ko00680	Metabolism	Energy metabolism	Methane metabolism	1	5	88	6412	0.0667837157719733	0.0770581335830461	14.5727272727273	C00184
ko00230	Metabolism	Nucleotide metabolism	Purine metabolism	1	5	99	6412	0.0748742876864921	0.0802224510926701	12.9535353535354	C00262
ko00950	Metabolism	Biosynthesis of other secondary metabolites	Isoquinoline alkaloid biosynthesis	1	5	129	6412	0.096654641932776	0.096654641932776	9.94108527131783	C01179
